# Supplementary material for: Transposable Element‐Mediated Structural Variation Drives Flower Colour Diversification in Camellia
Source: Plant Biotechnol J. 2025 Nov 6;24(3):1725–39. doi: 10.1111/pbi.70442 (PMC12946509; doi:10.1111/pbi.70442)
Supplement: Supplementary file 2 — Data S1: Supporting Information [file PBI-24-1725-s002.xlsx]

## Sheet: Table.S1
Supplementary Table S1. The information of samples
Data source	Genus	Section	Species	Petal color	Country	Provinces	Area
PC	Camellia	sect. Tuberculatae	C. rubituberculata	red	China	Guizhou	Southwest China（SWC）
PC	Camellia	sect. Tuberculatae	C. tuberculata	white	China	Sichuan	Southwest China（SWC）
This study	Camellia	sect. Tuberculatae	C. rhytidocarpa	white	China	Guangxi	South China（SC）
PC	Camellia	sect. Theopsis	C. costei	white	China	Guizhou	Southwest China（SWC）
PC	Camellia	sect. Theopsis	C. cuspidata_1	white	China	Sichuan	Southwest China（SWC）
PC	Camellia	sect. Theopsis	C. tsaii	white	China	Yunnan	Southwest China（SWC）
PC	Camellia	sect. Theopsis	C. lutchuensis	white	China(Taiwan)	\	Taiwan
PC	Camellia	sect. Theopsis	C. cuspidata_2	white	China	Sichuan	Southwest China（SWC）
This study	Camellia	sect. Theopsis	C. tsofui	white	China	Sichuan	Southwest China（SWC）
NC	Camellia	sect. Thea	C. sinensis var. pubilimba_1	white	China	Guangdong	South China（SC）
NC	Camellia	sect. Thea	C. sinensis var. pubilimba_2	white	China	Guangdong	South China（SC）
NC	Camellia	sect. Thea	C. sinensis var. pubilimba_3	white	China	Guangdong	South China（SC）
NC	Camellia	sect. Thea	C. sinensis var. pubilimba_4	white	China	Guangdong	South China（SC）
NC	Camellia	sect. Thea	C. sinensis var. pubilimba_5	white	China	Guangdong	South China（SC）
NC	Camellia	sect. Thea	C. sinensis var. pubilimba_6	white	China	Guangdong	South China（SC）
NC	Camellia	sect. Thea	C. crassicolumna_1	white	China	Yunnan	Southwest China（SWC）
NC	Camellia	sect. Thea	C. sinensis var. assamica_6	white	China	Yunnan	Southwest China（SWC）
NC	Camellia	sect. Thea	C. atrothea	white	China	Yunnan	Southwest China（SWC）
NC	Camellia	sect. Thea	C. sinensis var. assamica_7	white	China	Yunnan	Southwest China（SWC）
NC	Camellia	sect. Thea	C. sinensis var. pubilimba_7	white	China	Fujian	Southern Yangtze River（SYR）
PC	Camellia	sect. Thea	C. taliensis_11	white	China	Yunnan	Southwest China（SWC）
PC	Camellia	sect. Thea	C. taliensis_12	white	China	Yunnan	Southwest China（SWC）
PC	Camellia	sect. Thea	C. taliensis_13	white	China	Yunnan	Southwest China（SWC）
PC	Camellia	sect. Thea	C. taliensis_14	white	China	Yunnan	Southwest China（SWC）
PC	Camellia	sect. Thea	C. taliensis_4	white	China	Yunnan	Southwest China（SWC）
PC	Camellia	sect. Thea	C. tachangensis_1	white	China	Guangxi	South China（SC）
PC	Camellia	sect. Thea	C. tachangensis_2	white	China	Guangxi	South China（SC）
PC	Camellia	sect. Thea	C. crassicolumna_2	white	China	Yunnan	Southwest China（SWC）
PC	Camellia	sect. Thea	C. crassicolumna_3	white	China	Yunnan	Southwest China（SWC）
PC	Camellia	sect. Thea	C. kwangsiensis_1	white	China	Guangxi	South China（SC）
PC	Camellia	sect. Thea	C. kwangsiensis_2	white	China	Guangxi	South China（SC）
PC	Camellia	sect. Thea	C. grandibracteata_1	white	China	Guangxi	South China（SC）
PC	Camellia	sect. Thea	C. grandibracteata_2	white	China	Guangxi	South China（SC）
PC	Camellia	sect. Thea	C. leptophylla_1	white	China	Guangxi	South China（SC）
PC	Camellia	sect. Thea	C. fangchengensis	white	China	Guangxi	South China（SC）
PC	Camellia	sect. Thea	C. gymnogyna_3	white	China	Yunnan	Southwest China（SWC）
PC	Camellia	sect. Thea	C. sinensis_2	white	China	Fujian	Southern Yangtze River（SYR）
PC	Camellia	sect. Thea	C. gymnogyna_4	white	China	Yunnan	Southwest China（SWC）
PC	Camellia	sect. Thea	C. ptilophylla_1	white	China	Guangdong	South China（SC）
PC	Camellia	sect. Thea	C. taliensis_1	white	China	Yunnan	Southwest China（SWC）
PC	Camellia	sect. Thea	C. taliensis_2	white	China	Yunnan	Southwest China（SWC）
PC	Camellia	sect. Thea	C. taliensis_3	white	China	Yunnan	Southwest China（SWC）
PC	Camellia	sect. Thea	C. taliensis_5	white	China	Yunnan	Southwest China（SWC）
PC	Camellia	sect. Thea	C. taliensis_6	white	China	Yunnan	Southwest China（SWC）
PC	Camellia	sect. Thea	C. taliensis_7	white	China	Yunnan	Southwest China（SWC）
PC	Camellia	sect. Thea	C. taliensis_8	white	China	Yunnan	Southwest China（SWC）
PC	Camellia	sect. Thea	C. taliensis_9	white	China	Yunnan	Southwest China（SWC）
PC	Camellia	sect. Thea	C. taliensis_10	white	China	Yunnan	Southwest China（SWC）
PC	Camellia	sect. Thea	C. tachangensis_5	white	China	Guangxi	South China（SC）
PC	Camellia	sect. Thea	C. tachangensis_6	white	China	Guangxi	South China（SC）
PC	Camellia	sect. Thea	C. tachangensis_3	white	China	Guangxi	South China（SC）
PC	Camellia	sect. Thea	C. tachangensis_4	white	China	Guangxi	South China（SC）
PC	Camellia	sect. Thea	C. tachangensis_7	white	China	Guangxi	South China（SC）
PC	Camellia	sect. Thea	C. crassicolumna_5	white	China	Yunnan	Southwest China（SWC）
PC	Camellia	sect. Thea	C. crassicolumna_6	white	China	Yunnan	Southwest China（SWC）
PC	Camellia	sect. Thea	C. leptophylla_2	white	China	Guangxi	South China（SC）
PC	Camellia	sect. Thea	C. leptophylla_3	white	China	Guangxi	South China（SC）
PC	Camellia	sect. Thea	C. ptilophylla_2	white	China	Guangxi	South China（SC）
PC	Camellia	sect. Thea	C. costata_1	white	China	Guangxi	South China（SC）
PC	Camellia	sect. Thea	C. costata_2	white	China	Guangxi	South China（SC）
NC	Camellia	sect. Thea	C. sinensis var. sinensis_1	white	China	Guangdong	South China（SC）
PC	Camellia	sect. Thea	C. sinensis var. sinensis_2	white	China	Guangdong	South China（SC）
PC	Camellia	sect. Thea	C. sinensis var. sinensis_3	white	China	Guangdong	South China（SC）
PC	Camellia	sect. Thea	C. sinensis var. sinensis_4	white	China	Guangdong	South China（SC）
PC	Camellia	sect. Thea	C. sinensis var. sinensis_5	white	China	Guangdong	South China（SC）
PC	Camellia	sect. Thea	C. sinensis var. sinensis_6	white	China	Fujian	Southern Yangtze River（SYR）
PC	Camellia	sect. Thea	C. sinensis var. sinensis_7	white	China	Fujian	Southern Yangtze River（SYR）
PC	Camellia	sect. Thea	C. sinensis var. sinensis_8	white	China	Fujian	Southern Yangtze River（SYR）
PC	Camellia	sect. Thea	C. sinensis var. sinensis_9	white	China	Fujian	Southern Yangtze River（SYR）
PC	Camellia	sect. Thea	C. sinensis var. sinensis_10	white	China	Fujian	Southern Yangtze River（SYR）
PC	Camellia	sect. Thea	C. sinensis var. sinensis_11	white	China	Fujian	Southern Yangtze River（SYR）
NC	Camellia	sect. Thea	C. sinensis var. assamica_1	white	China	Yunnan	Southwest China（SWC）
NC	Camellia	sect. Thea	C. sinensis var. assamica_2	white	China	Yunnan	Southwest China（SWC）
NC	Camellia	sect. Thea	C. sinensis var. assamica_3	white	China	Yunnan	Southwest China（SWC）
PC	Camellia	sect. Thea	C. sinensis var. assamica_4	white	China	Yunnan	Southwest China（SWC）
PC	Camellia	sect. Thea	C. sinensis var. assamica_5	white	China	Yunnan	Southwest China（SWC）
PC	Camellia	Sect. Thea	C. formosensis_1	white	China(Taiwan)	\	Taiwan
PC	Camellia	Sect. Thea	C. formosensis_2	white	China(Taiwan)	\	Taiwan
Other	Camellia	sect. Thea	C. tetracocca	white	China	Guizhou	Southwest China（SWC）
Other	Camellia	sect. Thea	C. atrothea	white	China	Yunnan	Southwest China（SWC）
This study	Camellia	sect. Stereocarpus	C. yunnanensis	white	China	Yunnan	Southwest China（SWC）
This study	Camellia	sect. Pseudocamellia	C. szechuanensis	white	China	Sichuan	Southwest China（SWC）
PJ	Camellia	sect. Paracamellia	C. fluviatilis_1	white	China	Guangdong	South China（SC）
PJ	Camellia	sect. Paracamellia	C. fluviatilis_2	white	China	Guangdong	South China（SC）
PJ	Camellia	sect. Paracamellia	C. lanceoleosa_1	white	China	Jiangxi	Southern Yangtze River（SYR）
PJ	Camellia	sect. Paracamellia	C. oleifera'NaiRong'	white	China	Jiangxi	Southern Yangtze River（SYR）
PJ	Camellia	sect. Paracamellia	C. kissi_1	white	China	Guangxi	South China（SC）
PC	Camellia	sect. Paracamellia	C. grijsii_4	white	China	Guangxi	South China（SC）
This study	Camellia	sect. Paracamellia	C. confusa	white	China	Yunnan	Southwest China（SWC）
This study	Camellia	sect. Paracamellia	C. grijsii_3	white	China	Guangxi	South China（SC）
This study	Camellia	sect. Paracamellia	C. shensiensis_1	white	China	Shanxi	Northern Yangtze River（NYR）
This study	Camellia	sect. Paracamellia	C. shensiensis_2	white	China	Shanxi	Northern Yangtze River（NYR）
This study	Camellia	sect. Paracamellia	C. kissi_2	white	China	Guangxi	South China（SC）
This study	Camellia	sect. Paracamellia	C. brevistyla	purple red	China	Guangxi	South China（SC）
This study	Camellia	sect. Paracamellia	C. fluviatilis_3	white	China	Guangdong	South China（SC）
This study	Camellia	sect. Paracamellia	C. gauchowensis	white	China	Guangdong	South China（SC）
This study	Camellia	sect. Paracamellia	C. lanceoleosa_2	white	China	Jiangxi	Northern Yangtze River（NYR）
This study	Camellia	sect. Paracamellia	C. meiocarpa	white	China	Jiangxi	Northern Yangtze River（NYR）
This study	Camellia	sect. Paracamellia	C. oleifera_5	white	China	Hunan	Southern Yangtze River（SYR）
This study	Camellia	sect. Paracamellia	C. sasanqua_1	white	Japan	\	Japan
This study	Camellia	sect. Paracamellia	C. vietnamensis_1	white	China	Guangdong	South China（SC）
PC	Camellia	sect. Paracamellia	C. osmantha_1	white	China	Guangdong	South China（SC）
PC	Camellia	sect. Paracamellia	C. oleifera_1	white	China	Jiangxi	Southern Yangtze River（SYR）
PC	Camellia	sect. Paracamellia	C. oleifera_2	white	China	Jiangxi	Southern Yangtze River（SYR）
PC	Camellia	sect. Paracamellia	C. oleifera_3	white	China	Jiangxi	Southern Yangtze River（SYR）
PC	Camellia	sect. Paracamellia	C. drupifera_1	white	China	Guangdong	South China（SC）
PC	Camellia	sect. Paracamellia	C. drupifera_2	white	China	Guangdong	South China（SC）
PC	Camellia	sect. Paracamellia	C. drupifera_3	white	China	Guangdong	South China（SC）
PC	Camellia	sect. Paracamellia	C. oleifera_4	white	China	Hunan	Southern Yangtze River（SYR）
PC	Camellia	sect. Paracamellia	C. osmantha _3	white	China	Guangxi	South China（SC）
PC	Camellia	sect. Paracamellia	C. oleifera_6	white	China	Hunan	Southern Yangtze River（SYR）
PC	Camellia	sect. Paracamellia	C. sasanqua_2	white	Japan	\	Japan
PC	Camellia	sect. Paracamellia	C. grijsii-1	white	China	Guangxi	South China（SC）
CR	Camellia	sect. Paracamellia	C. grijsii-2	white	China	Guangxi	South China（SC）
PC	Camellia	sect. Paracamellia	C. osmantha	white	China	Guangxi	South China（SC）
CR	Camellia	sect. Paracamellia	C. kissii_3	white	China	Guangxi	South China（SC）
CR	Camellia	sect. Paracamellia	C. kissii_4	white	China	Guangxi	South China（SC）
CR	Camellia	sect. Paracamellia	C. kissii_5	white	China	Guangxi	South China（SC）
CR	Camellia	sect. Paracamellia	C. lanceoleosa_3	white	China	Jiangxi	Northern Yangtze River（NYR）
CR	Camellia	sect. Paracamellia	C. fluviatilis_4	white	China	Guangdong	South China（SC）
CR	Camellia	sect. Paracamellia	C. obtusifolia	white	China	Fujian	Southern Yangtze River（SYR）
PC	Camellia	sect. Paracamellia	C. vietnamensis_2	white	China	Guangdong	South China（SC）
CR	Camellia	sect. Paracamellia	C. vietnamensis_3	white	China	Guangdong	South China（SC）
CR	Camellia	sect. Paracamellia	C. vietnamensis_4	white	China	Guangdong	South China（SC）
CR	Camellia	sect. Paracamellia	C. vietnamensis_5	white	China	Guangdong	South China（SC）
CR	Camellia	sect. Paracamellia	C. vietnamensis_6	white	China	Guangdong	South China（SC）
CR	Camellia	sect. Paracamellia	C. vietnamensis_7	white	China	Guangdong	South China（SC）
CR	Camellia	sect. Paracamellia	C. oleifera_7	white	China	Hunan	Southern Yangtze River（SYR）
CR	Camellia	sect. Paracamellia	C. shensiensis_3	white	China	Shanxi	Northern Yangtze River（NYR）
This study	Camellia	sect. luteoflora	C. luteoflora	yellow	China	Guizhou	Southwest China（SWC）
This study	Camellia	sect. Longissima	C. longissima	white	China	Guangxi	South China（SC）
This study	Camellia	sect. Longipedicellata	C. zhaiana	red	China	Guangxi	South China（SC）
This study	Camellia	sect. Longipedicellata	C. longipetiolata	white	China	Guangxi	South China（SC）
This study	Camellia	sect. Furfuracea	C. pubifurfuracea	white	China	Guangxi	South China（SC）
This study	Camellia	sect. Furfuracea	C. furfuracea	white	China	Guangdong	Southern Yangtze River（SYR）
This study	Camellia	sect. Furfuracea	C. gaudichaudii	white	China	Guangxi	South China（SC）
This study	Camellia	sect. Furfuracea	C. latipetiolata	white	China	Guangdong	South China（SC）
This study	Camellia	sect. Furfuracea	C. parafurfuracea	white	China	Jiangxi	South China（SC）
This study	Camellia	sect. Furfuracea	C. obiata	white	China	Guangxi	South China（SC）
This study	Camellia	sect. Furfuracea	C. multibracteata	white	China	Jiangxi	South China（SC）
This study	Camellia	sect. Furfuracea	C. gigantocarpa	white	China	Guangxi	Southern Yangtze River（SYR）
This study	Camellia	sect. Furfuracea	C. crapnelliana-1	white	China	Guangxi	Southern Yangtze River（SYR）
This study	Camellia	sect. Furfuracea	C. crapnelliana-2	white	China	Guangxi	Southern Yangtze River（SYR）
This study	Camellia	sect. Furfuracea	C. crapnelliana-3	white	China	Guangxi	Southern Yangtze River（SYR）
This study	Camellia	sect. Furfuracea	C. octopetala	white	China	Guangxi	Southern Yangtze River（SYR）
This study	Camellia	sect. Eriandria	C. lawii	white	China	Sichuan	Southwest China（SWC）
This study	Camellia	sect. Eriandria	C. salicifolia	white	China	Guangxi	South China（SC）
This study	Camellia	sect. Eriandria	C. cordifolia	white	China	Guangdong	South China（SC）
This study	Camellia	sect. Chrysantha	C. impressinervis_2	yellow	China	Guangxi	South China（SC）
This study	Camellia	sect. Chrysantha	C. nitidissima_2	yellow	China	Guangxi	South China（SC）
PC	Camellia	sect. Chrysantha	C. nitidissima_1	yellow	China	Guangxi	South China（SC）
This study	Camellia	sect. Chrysantha	C. euphlebia	yellow	China	Guangxi	South China（SC）
This study	Camellia	sect. Chrysantha	C. liberofilamenta	yellow	China	Guizhou	Southwest China（SWC）
This study	Camellia	sect. Chrysantha	C. tunghinensis	yellow	China	Guangxi	South China（SC）
This study	Camellia	sect. Chrysantha	C.chuongtsoensis	yellow	China	Guangxi	South China（SC）
This study	Camellia	sect. Chrysantha	C. chrysanthoides	yellow	China	Guangxi	South China（SC）
This study	Camellia	sect. Chrysantha	C. pinggaoensis	yellow	China	Guangxi	South China（SC）
This study	Camellia	sect. Chrysantha	C. pingguoensis var. terminalis	yellow	China	Guangxi	South China（SC）
This study	Camellia	sect. Chrysantha	C. limonia/C.indochinensis	yellow	China	Guangxi	South China（SC）
This study	Camellia	sect. Chrysantha	C. parvipetala	yellow	China	Guangxi	South China（SC）
This study	Camellia	sect. Chrysantha	C. achrysantha	yellow	China	Guangxi	South China（SC）
This study	Camellia	sect. Chrysantha	C. huana_2	yellow	China	Guizhou	Southwest China（SWC）
This study	Camellia	sect. Chrysantha	C. longruiensis	yellow	China	Guangxi	South China（SC）
PC	Camellia	sect. Chrysantha	C. huana_1	yellow	China	Guizhou	Southwest China（SWC）
PC	Camellia	sect. Chrysantha	C. nitidissima_3	yellow	China	Guangxi	South China（SC）
PC	Camellia	sect. Chrysantha	C. nitidissima_4	yellow	China	Guangxi	South China（SC）
PC	Camellia	sect. Chrysantha	C. nitidissima_5	yellow	China	Guangxi	South China（SC）
PC	Camellia	sect. Chrysantha	C. nitidissima_6	yellow	China	Guangxi	South China（SC）
PC	Camellia	sect. Chrysantha	C. impressinervis_1	yellow	China	Guangxi	South China（SC）
PC	Camellia	sect. Camellia	C. reticulata-1	red	China	Yunnan	Southwest China（SWC）
PC	Camellia	sect. Camellia	C. reticulata-2	red	China	Yunnan	Southwest China（SWC）
PC	Camellia	sect. Camellia	C. semiserrata_1	red	China	Guangdong	South China（SC）
PC	Camellia	sect. Camellia	C. azalea_1	red	China	Guangdong	South China（SC）
PC	Camellia	sect. Camellia	C. japonica_1	red	China	Zhejiang	Southern Yangtze River（SYR）
PC	Camellia	sect. Camellia	C. japonica_2	red	China	Zhejiang	Southern Yangtze River（SYR）
PC	Camellia	sect. Camellia	C. japonica_3	red	China	Zhejiang	Southern Yangtze River（SYR）
PC	Camellia	sect. Camellia	C. japonica_4	red	China	Zhejiang	Southern Yangtze River（SYR）
PC	Camellia	sect. Camellia	C. japonica_5	red	China	Shandong	Northern Yangtze River（NYR）
PC	Camellia	sect. Camellia	C. japonica_6	red	China	Shandong	Northern Yangtze River（NYR）
PC	Camellia	sect. Camellia	C. reticulata_3	red	China	Yunnan	Southwest China（SWC）
PC	Camellia	sect. Camellia	C. reticulata_4	red	China	Yunnan	Southwest China（SWC）
PC	Camellia	sect. Camellia	C. saluenensis_1	purple red	China	Yunnan	Southwest China（SWC）
PC	Camellia	sect. Camellia	C. reticulata_5	red	China	Yunnan	Southwest China（SWC）
PC	Camellia	sect. Camellia	C. reticulata_6	red	China	Yunnan	Southwest China（SWC）
PC	Camellia	sect. Camellia	C. edithae_1	red	China	Fujian	Southern Yangtze River（SYR）
PC	Camellia	sect. Camellia	C. japonica_7	red	China	Zhejiang	Southern Yangtze River（SYR）
PC	Camellia	sect. Camellia	C. japonica_8	red	China	Zhejiang	Southern Yangtze River（SYR）
PC	Camellia	sect. Camellia	C. japonica_9	red	China	Zhejiang	Southern Yangtze River（SYR）
CR	Camellia	Sect. Camellia	C. semiserrata_3	red	China	Guangdong	South China（SC）
CR	Camellia	Sect. Camellia	C. saluenensis_2	purple red	China	Yunnan	Southwest China（SWC）
CR	Camellia	Sect. Camellia	C. chekiangoleosa_1	red	China	Zhejiang	Southern Yangtze River（SYR）
This study	Camellia	sect. Camellia	C. edithae_2	red	China	Jiangxi	Southern Yangtze River（SYR）
This study	Camellia	sect. Camellia	C. azalea_2	red	China	Guangdong	South China（SC）
This study	Camellia	sect. Camellia	C. semiserrata_2	red	China	Guangdong	South China（SC）
This study	Camellia	sect. Camellia	C. saluenensis_3	purple red	China	Yunnan	Southwest China（SWC）
This study	Camellia	sect. Camellia	C. japonica_10	red	China	Zhejiang	Southern Yangtze River（SYR）
This study	Camellia	sect. Camellia	C. chekiangoleosa_2	red	China	Zhejiang	Southern Yangtze River（SYR）
This study	Camellia	sect. Camellia	C. lienshanensis	red	China	Guangdong	South China（SC）
This study	Camellia	sect. Camellia	C. reticulata_7	red	China	Yunnan	Southwest China（SWC）
This study	Camellia	sect. Camellia	C. pitardii	purple red	China	Guizhou	Southwest China（SWC）
This study	Camellia	sect. Camellia	C. subintegra	purple red	China	Jiangxi	Southern Yangtze River（SYR）
This study	Camellia	sect. Camellia	C. polyodonta	red	China	Guangxi	Southwest China（SWC）
This study	Camellia	sect. Camellia	C. mairei	red	China	Yunnan	Southwest China（SWC）
This study	Camellia	sect. Camellia	C. hongkongensis_1	purple red	China	Xianggan	South China（SC）
This study	Camellia	Sect. Camellia	C. hongkongensis_2	purple red	China	Xianggan	South China（SC）
This study	Camellia	sect. Camellia	C. uraku_1	plink	Japan	\	Japan
This study	Camellia	sect. Camellia	C. delicata_1	red	China	Guizhou	Southwest China（SWC）
This study	Camellia	sect. Camellia	C. villosa	red	China	Guizhou	Southwest China（SWC）
This study	Camellia	sect. Camellia	C. longigyna	red	China	Guizhou	Southwest China（SWC）
This study	Camellia	sect. Camellia	C. phelloderma	red	China	Sichuan	Southwest China（SWC）
This study	Camellia	sect. Camellia	C. pentapetala	red	China	Sichuan	Southwest China（SWC）
This study	Camellia	sect. Camellia	C. lapidea	red	China	Guizhou	Southwest China（SWC）
This study	Camellia	sect. Camellia	C. crassissima	red	China	Jiangxi	Southern Yangtze River（SYR）
This study	Camellia	sect. Camellia	C. lucidissima	red	China	Jiangxi	Southern Yangtze River（SYR）
This study	Camellia	sect. Camellia	C. pitardii from. alba	white	China	Sichuan	Southwest China（SWC）
This study	Camellia	sect. Camellia	C. tunganica	white	China	Sichuan	Southwest China（SWC）
This study	Camellia	sect. Camellia	C. japonica_11	red	China	Zhejiang	Southern Yangtze River（SYR）
This study	Camellia	sect. Camellia	C. japonica_12	red	China	Zhejiang	Southern Yangtze River（SYR）
This study	Camellia	sect. Camellia	C. delicata_2	red	China	Guizhou	Southwest China（SWC）
This study	Camellia	sect. Camellia	C. uraku_2	plink	Japan	\	Japan
This study	Camellia	Sect. Camellia	C. heyhangensis	red	China	Guizhou	Southwest China（SWC）
This study	Camellia	Sect. Camellia	C. japonica var. rusticana	red	Japan	\	Japan
This study	Camellia	Sect. Calpandria	C. luteocalpandria	yellow	China	Yunnan	Southwest China（SWC）
This study	Camellia	sect. Brachyandra	C. amplexifolia	yellow	China	Hainan	South China（SC）
This study	Camellia	sect. Brachyandra	C. hainingii	yellow	China	Guangxi	South China（SC）
This study	Camellia	sect. Archecamellia	C. albogigas	white	China	Guangdong	South China（SC）
This study	Camellia	sect. Corallina	C. pilosperma	white	China	Guangxi	Southwest China（SWC）
This study	Camellia	Vietnam	C. cucphuongensis	yellow	Vietnam	\	Vietnam
This study	Camellia	Vietnam	C. tienii	yellow	Vietnam	\	Vietnam
PC	Camellia	Vietnam	C. amplexicaulis	purple red	Vietnam	\	Vietnam
This study	Camellia	Vietnam	C. flava	yellow	Vietnam	\	Vietnam
This study	Camellia	Vietnam	C. aurea	yellow	Vietnam	\	Vietnam
This study	Camellia	Vietnam	C. calcicola	purple red	Vietnam	\	Vietnam
This study	Camellia	Vietnam	C. rubriflora	red	Vietnam	\	Vietnam
This study	Camellia	Vietnam	C. vidalii	yellow	Vietnam	\	Vietnam
This study	Tutcheria	Vietnam	Tucheria hexalocularia	white	Vietnam	\	Vietnam
This study	Polyspora	Vietnam	Polyspora speciosa	white	Vietnam	\	Vietnam
Note:
95 samples were newly sequenced for this study (noted as This study);
15 samples were from Long43 genome paper published in Nature communications (noted as NC): Wang, X.C. et al. Population sequencing enhances understanding of tea plant evolution. Nature Communications 11, 4447 (2020).
17 samples were from tetraploid C. oleifera genome paper published in Cell reports (noted as CR): Zhang, L. et al. The tetraploid Camellia oleifera genome provides insights into evolution, agronomic traits, and genetic architecture of oil Camellia plants. Cell reports Nov 26;43(11), 114902 (2024).
103 samples were from Camellia database paper published in Plant communication (noted as PC): Li, X.Z et al. Teabase: a comprehensive omics database of Camellia. Plant communication 4, 5 (2023).
5 samples were from C. lanceoleosa genome paper published in the plant journal (noted as PJ): Gong W et al. Chromosome-level genome of Camellia lanceoleosa provides a valuable resource for understanding genome evolution and self-incompatibility. Plant J 110(3):881-898 (2022).
2 sample from NCBI (noted as Other)

## Sheet: Table.S2
Supplementary Table S2. Anthocyanin content
Species	Cy3G5G	Cy3GaX	Cy3Ga	Cy3GX	Cy3G	Cy3GZpC5G	Cy3GaECaf	Cy3GaECafX	Cy3GaZpCX	Cy3GaZpC	Cy3GEpC5G	Cy3GECafX	Cy3GECaf	Cy3GZpCX	Cy3GZpC	Cy3GaEpC	Cy3GaEpCX	Cy3GEpCX	Cy3GEpC	Dp3G	Dp3GECaf	Dp3GZpC	Dp3GEpC
C. japonica	0	0	20.79	0	91.51	0	0.4	0	0	1.28	0	0	1.34	0	0.08	13.39	0	0	30.64	0	0	0	0
C. japonica var. rusticana	0	0	219.2	0	275.22	0	0	0	0	0	0	0	0	0	0.25	4.65	0	0	3.94	0	0	0	0
C. chekiangoleosa	0	0	132.63	0	267.73	0	0	0	0	0	0	0	0	0	0	0	0	0	0	0	0	0	0
C. lienshanensis	0	0	3.15	0	142.6	0	1.57	0	0	1.08	0	0	4.09	0	0	10.57	0	0	149.03	0	0	0	0
C. semiserrata	0	0	2.65	0	130.63	0	1.3	0	0	0.32	0	0	5.77	0	0	11.44	0	0	79.67	0	0	0	0
C. saluenensis	2.58	0	0	0	1.26	0.63	0.66	0	0	0	15.9	0	0	0	0	0.49	0	0	2.58	0	0	0	0
C.concina	0.74	0	0.35	0	2.3	0.56	0.36	0	0	0.62	6.04	0	0.13	0	0	1.14	0	0	1.57	0	0	0	0
C.glabsipelata	0.87	0	0	0	0.3	1.62	0.36	0	0	0.37	8.91	0	0	0	0	0.72	0	0	1.42	0	0	0	0
C. paucipetala	1.73	0	0.29	0	2.09	1.91	0.48	0	0	0.28	9.69	0	0.17	0	0	2.59	0	0	3.19	0	0	0	0
C. stictoclada	2.53	0	0	0	0	2.07	0.8	0	0	0.81	14.33	0	0	0	0	0.21	0	0	0.53	0	0	0	0
C. pitardii	29.63	0	0.16	0	2.26	29.24	9.06	0	0	2.54	155.24	0	0	0	0	2.42	0	0	1	0	0	0	0
C. tunganica	6.33	0	0	0	1.04	5.58	2.09	0	0	0	24.78	0	0	0	0	0	0	0	1.78	0	0	0	0
C. cryptoneura	25.57	0	0.42	0	3.16	19.44	7.81	0	0	2.41	147.32	0	0	0	0	2.08	0	0	5.06	0	0	0	0
C. compressa	29.41	0	3.02	0	29.11	9.64	4.42	0	0	1.84	113.92	0	0	0	0	4.98	0	0	15.93	0	0	0	0
C. boreali-yunnanica	3.19905	0	11.2648	0	7.95	0	6.27	0	0	0.34	9.81	0	0	0	0	24.73	0	0	4.96	0	0	0	0
C. jinshajiangica	3.46	0	10.74	0	15.74	2.53	0.56	0	0	2.82	12.18	0	0	0	0	17.45	0	0	7.41	0	0	0	0
C. subintegra	6.57	0	0	0	15.03	6.12	2.28	0	0	0.34	20.09	0	2.42	0	0	6.02	0	0	70.49	0	0	0	0
C. polyodonta	0.56	0	36.4	0	217.75	0	2.61	0	0	2.61	1.22	0	9.09	0	0	58.69	0	0	47.26	0	0	0	0
C. villosa	0	0	44.43	0	242	1.4	2.08	0	0	3.31	6.41	0	11.11	0	0	20.24	0	0	59.9	0	0	0	0
C. pentapetala	0.79	0	59.44	0	137.13	0.57	2.28	0	0	8.05	4.45	0	7.96	0	0	27.92	0	0	47.26	0	0	0	0
C. phellocapsa	1.29	0	129.72	0	279.52	0.66	5.23	0	0	2.24	0.44	0	7.97	0	0	40.65	0	0	57.73	0	0	0	0
C. azalea	0	114.69	4.64	377.77	36.39	0	0	0	0	0	0	0	0	0	0	1.67	18.94	32.44	9.63	0	0	0	0
C. uraku	11.3	0.54	1.22	2.62	2.94	10.38	5.48	0.17	0	0	47.15	0	0	0.24	2.62	0	0	3.02	2.26	0	0	0	0
C. delicata	24.39	18.83	20.44	40.87	56.47	5.43	0	0	1.64	1.75	22.09	0	0	0.99	0	6.42	6.79	10.37	5.79	0	0	0	0
C. hilisciiora	15.27	19.69	1.38	189.96	7.18	2.56	3.32	0.22	0.98	1.46	17.32	0	0	16.95	18.78	0	0	190.56	2.11	0	0	0	0
C. lapidea	1.29	2.41	15.14	38.17	217.68	0.98	0.44	0.99	0.87	0.7	3.93	0	0	2.91	10.09	0	0	23.27	39.42	0	0	0	0
C. amplexicaulis	0	0	0	1.26	6.65	0	0	0	0	0	0	0.12	1.75	0.13	1.32	0	0	2.51	61.6	0	0	0	0
C.rubriflora	0	0.97	0	108.57	22.6	0	0	0	0	0	0	0	0	0	0	0	0	0	0	0	0	0	0
C. zhaiana	0	0	0	0	46.04	0	0	0	0	0	0	0	0	0	0	0	0	0	0	0	0	0	0
C. brevistyla	0	0	2.85	0	37.25	0	7.7	0	0	0	0	0	33.79	0	0	18.53	0	0	89.21	0	0	0	0
C. hongkongensis	0	0	0	0	4.94	0	0.57	0	0	1.83	0	0	2.11	0	0	12.37	0	0	62.21	6.65	8.18	6.81	20.26
C. pyxidiacea var rubituberculata	0	0	0	0	4.48	0	0	0	0	0	0	0	6.34	0	0.14	0	0	0	63.81	8.88	11.09	8.39	80.87
C. calcicola	0	0	0	0	14.22	0	0	0	0	0	0	0	17.43	0	0	0	0	0	112.15	1.56	3.39	0	22.74
Note：
Abbreviation	Full name
Cy3G5G	Cyanidin-3, 5-di-O-glucoside
Cy3Gax	Cyanidin-3-O-(2-O-xylosyl)-galactoside
Cy3Ga	Cyanidin-3-O-galactoside
Cy3GX	Cyanidin-3-O-(2-O-xylosyl)-glucoside
Cy3G	Cyanidin-3-O-glucoside
Cy3GaAcX	Cyanidin-3-O-(2-O-xylosyl-6-O-acetyl)-galactoside
Cy3GZpC5G	Cyanidin-3-O-(6-O-(Z)-p-coumaroyl-glucoside)-5-O-glucoside
Cy3GAcX	Cyanidin-3-O-(2-O-xylosyl-6-O-acetyl)-glueoside
Cy3GaECaf	Cyanidin-3-O-(6-O-(E)-caffeoyl)-galactoside
Cy3GaECafX	Cyanidin-3-O-(2-O-xylosyl-6-O-(E)-caffeoyl)-galactoside
Cy3GaZpCX	Cyanidin-3-O-(2-O-xylosyl-6-O-(Z)-p-coumaroyl)-galactoside
Cy3GaZpC	Cyanidin-3-O-(6-O-(Z)-p-coumaroyl)-galactoside
Cy3GEpC5G	Cyanidin-3-O-(6-O-(E)-p-coumaroyl-glucoside)-5-O-glucoside
Cy3GECafX	Cyanidin-3-O-(2-O-xylosyl-6-O-(E)-caffeoyl)-glucoside
Cy3GEÇaf	Cyanidin-3-O-(6-O-(E)-caffeoyl)-glucoside
Cy3GZpCX	Cyanidin-3-O-(2-O-xylosyl-6-O-(Z)-p-coumaroyl)-glucoside
Cy3GZpC	Cyanidin-3-O-(6-O-(Z)-p-coumaroyl)-glucoside
Cy3GaEpC.	Cyanidin-3-O-(6-O-(E)-p-coumaroyl)-galactoside
Cy3GaEpCX	Cyanidin-3-O-(2-O-xylosyl-6-O-(E)-p-coumaroyl)-galactoside
Cy3GEpCX	Cyanidin-3-O-(2-O-xylosyl-6-O-(E)-p-coumaroyl)-glucoside
Cy3GEpC	Cyanidin-3-O-(6-O-(E)-p-coumaroyl)-glucoside
Dp3G	Delphinidin-3-O-glucoside
Dp3GECaf	Delphinidin-3-O-(6-O-(E)-caffeoyl)-glucoside
Dp3GZpC	Delphinidin-3-O-(6-O-(Z)-p-coumaroyl)-glucoside
Dp3GEpC	Delphinidin-3-O-(6-O-(E)-p-coumaroyl)-glucoside

## Sheet: Table.S3
Supplementary Table S3. Statistics of genome in this study
Species	C.hongkongensis	C. chrysanthoides	C. japonica	C. chekiangoleosa	C. azalea	C. crapnelliana	C. sinensis var assamica	C. sinensis var sinensis	C. sinensis var. pubilimba	C.lanceoleosa	DASZ	C. nitidissima
Statistics of Primary Assembly
Assembly size (Gbp)	2.88	2.66	2.8	2.73	2.63	2.94	3.1	2.94	3.1	3	3.11	2.72
Contig N50 (kbp)	88442	86783	510.94	1921.46	907.67	67500	823.8	2610.5	706	1200	2589	102101
Statistics of Chromosome level
Anchor ratio (%)	99.5	99.9	92.4	97.4	92.12	96.3	96.4	99.8	97.3	91.8	99.5	\
Scaffold N50 (Mbp)	202.95	184.84	175.51	185.25	165.15	197.7	214.5	213.27	220.6	186.43	204.21	188.46
Assembly completeness (BUSCO, %)	98.1	98.3	96.4	95.1	95.8	98.5	97.5	97.9	95.8	97.3	97.9	98.6
BUSCO duplication (BUSCO, %)	11.3	11.7	22.2	9	10.3	11.9	13.4	12.6	14.5	20.4	11.3	12.6
Number of genes	54091	52815	51543	50071	46968	44356	55836	53617	51119	53978	44883	40559
Annotation completeness (BUSCO, %)	96	96.9	90.7	91.4	91.2	97.2	92.4	93.6	92	92	93.2	99.7

## Sheet: Table.S4
Supplemental Table.S4 Statistics of repeat sequence annotation
Species	Ty1/Copia	Gypsy/DIRS1	LTR/unknown	TIR	DNA-TEs	Helitron
C. chrysanthoides	7.47	50.03	1.07	11.13	13.83	2.41
C. crapnelliana	6.36	50.93	1.56	14	14.21	1.63
C. hongkongensis	7.68	47.72	1.51	14.76	12.44	2.7
C. sinensis var assamica	10.2	54.58	1.78	9.23	15	2.42
C. sinensis var pubilimba	9	56.44	2.3	9.85	13.65	2.31
C. sinensis var sinensis	9.76	55.17	2.05	10.68	12.95	2.23
C. azalea	9.87	53.8	1.33	10.52	15.09	3.1
C. chekiangoleosa	12.43	52.31	2.51	9.67	14.14	3.32
C. japonica	10.32	51.39	1.76	9.88	15.72	3.11
C. lanceoleosa	9.84	53.43	1.32	9.21	13.28	1.89
C. nitidissima	9.22	48.23	1.87	13.17	15.85	2.64

## Sheet: Table.S5
Supplemental TableS5. Statistics of structural variation
Species	Presence	Absence	Inversions	Syntenic
GCA1	20787	19930	1134	163686
GD1	17247	15511	1487	111506
GH2	17546	18370	1974	110435
GH3	16919	17230	1309	133883
GH4	13655	15686	1427	112912
GTH1	16584	15846	1213	106341
GTH2	16564	15344	2070	121006
GTH4	16697	16001	1201	108208
GJH3	13566	14734	1220	112355
GJH2	13137	15038	1215	112488
Species	Presence(bp)	Absence(bp)	Inversions(bp)	genome size(bp)	sv size(bp)
GCA1	33434064	31753283	164839173	2836638107	198273237
GD1	38084955	37372571	348075157	2754869860	386160112
GH2	38913059	47591002	428524844	2592765212	467437903
GH3	31996771	37060251	219921143	2574889711	251917914
GH4	27144230	35018465	253098709	2424244060	280242939
GTH1	38721956	40319793	409119821	2957926321	447841777
GTH2	33615410	31581061	233544929	2944072334	267160339
GTH4	40025451	45156236	405776803	3007236927	445802254
GJH3	23541242	30641688	233147225	2669570827	256688467
GJH2	23374214	33719287	233147225	2720093003	256521439
